# Supplementary material for: Development of Polylactic Acid–Curcumin Composite Films with Dual-Metal-Doped Copper Oxide Nanoparticles for Sustainable Antioxidant, Biocompatible, Photothermal, and Antibacterial Performance
Source: Polymers (Basel). 2026 Jun 30;18(13):1626. doi: 10.3390/polym18131626 (PMC13364498; doi:10.3390/polym18131626)
Supplement: Supplementary file 1 [file polymers-18-01626-s001.zip]

Archive with 1 entries (1 files):
- polymers-4354886-supplementary.pdf
